# Supplementary material for: Mutations in nucleotide metabolism genes bypass proteasome defects in png-1/NGLY1-deficient Caenorhabditis elegans
Source: PLoS Biol. 2024 Jul 11;22(7):e3002720. doi: 10.1371/journal.pbio.3002720 (PMC11265709; doi:10.1371/journal.pbio.3002720)
Supplement: S1 Table — (XLSX) [file pbio.3002720.s003.xlsx]

## Sheet: Sheet1
strain name	genotype	source or reference	additional information
BR2742	pept-1(lg601) X.	CGC
CL2006	dvIs2	CGC	myo-3p::Abeta
CL2166	dvIs19 III	CGC	gst-4p::gfp
FX14458	gspd-1(tm3862)/nT1 IV	CGC
GR2183	mgIs72[rpt-3p::gfp] II	Lehrbach and Ruvkun, 2016
GR2245	skn-1(mg570) IV	Lehrbach and Ruvkun, 2016
GR3090	mgIs77 V	Lehrbach et al., 2019
GR3094	skn-1(mg570) IV; mgIs77[rpl-28p::ub(G76V)::GFP] V	Lehrbach et al., 2019
GR3096	png-1(ok1654) I; mgIs77[rpl-28p::ub(G76V)::GFP] V	Lehrbach et al., 2019
JM126	pho-1(ca101ca102) II.	CGC
N2	+	CGC
GR2236	png-1(ok1654) I; mgIs72[rpt-3p::gfp] II	Lehrbach and Ruvkun, 2016
NJL1910	png-1(ok1654) I; mgIs72[rpt-3p::gfp] II; ent-4(nic682) IV	This study
NJL1921	png-1(ok1654) I; mgIs72[rpt-3p::gfp] II; rsks-1(nic691) III	This study
NJL1923	png-1(ok1654) I; mgIs72[rpt-3p::gfp] II; tald-1(nic693) IV	This study
NJL1927	png-1(ok1654) I; ent-4(nic504) IV	This study
NJL2067	png-1(ok1654) I; rsks-1(nic503) III; ent-4(nic504) IV	This study
NJL2109	rsks-1(nic503) III	This study
NJL2113	rsks-1(nic503) III; skn-1(mg570) IV	This study
NJL2122	dvIs19 III; ent-4(nic504) IV	This study	gst-4p::gfp
NJL2126	png-1(ok1654) I; rsks-1(nic503) III	This study
NJL2129	png-1(ok1654) I; ent-4(nic738) IV	This study
NJL2322	ent-4(nic738) IV; dvIs2	This study	myo-3p::Abeta
NJL2340	ent-4(ok2161) IV; dvIs2	This study	myo-3p::Abeta
NJL2345	png-1(ok1654) I; ent-4(ok2161) IV	This study
NJL2369	skn-1(mg570) ent-4(ok2161) IV	This study
NJL2393	png-1(ok1654) I; rsks-1(nic503) III; mgIs77[rpl-28p::ub(G76V)::GFP] V	This study
NJL2394	png-1(ok1654) I; uthIs248.	This study	AAK-2 over-expression
NJL2396	png-1(ok1654) I; ent-4(ok2161) IV; mgIs77[rpl-28p::ub(G76V)::GFP] V	This study
NJL2398	png-1(ok1654) I; tald-1(nic693) IV; mgIs77[rpl-28p::ub(G76V)::GFP] V	This study
NJL2404	dvIs19 III; tald-1(nic693) IV	This study	gst-4p::gfp
NJL2409	png-1(ok1654) I; tald-1(nic693) IV	This study
NJL2414	tald-1(nic693)/tmC25[unc-5(tmIs1241)] IV	This study
NJL2422	png-1(ok1654) I	This study	png-1(ok1654) outcrossed 5x to wild type
NJL2445	png-1(ok1654) I; tald-1(nic693) ent-4(ok2161) IV	This study
NJL2446	png-1(ok1654) I; rsks-1(nic503) III; tald-1(nic693) IV	This study
NJL2669	unc-119(ed3) III; nicTi354[vha-6p::GFP::ent-4::tbb-2]	This study	intestinal expression of GFP::ENT-4
NJL3008	png-1(ok1654) I; rsks-1(nic503) III; aak-2(ok524) X	This study
NJL3042	ent-4(ok2161) IV; nicTi354	This study	intestinal expression of GFP::ENT-4
NJL3043	png-1(ok1654); ent-4(ok2161) IV; nicTi354	This study	intestinal expression of GFP::ENT-4
NJL3512	png-1(ok1654) I; rsks-1(ok1255) III	This study
NJL3513	png-1(ok1654) I; tald-1(nic962) IV.	This study
NJL3582	png-1(ok1654) I; ent-4(nic738) IV; mgIs77[rpl-28p::ub(G76V)::GFP] V	This study
OK286	pyr-1(cu8) II	CGC
SP507	umps-1(mn160) III.	CGC
VC1810	pyr-1(ok2391)/mIn1 [mIs14 dpy-10(e128)] II	CGC
VC1934	ent-4(ok2161) IV	CGC
VC2999	prps-1(gk3067) III/hT2 [bli-4(e937) let-?(q782) qIs48] (I;III).	CGC
