# Supplementary material for: Mutations in nucleotide metabolism genes bypass proteasome defects in png-1/NGLY1-deficient Caenorhabditis elegans
Source: PLoS Biol. 2024 Jul 11;22(7):e3002720. doi: 10.1371/journal.pbio.3002720 (PMC11265709; doi:10.1371/journal.pbio.3002720)
Supplement: S1 Data — (XLSX) [file pbio.3002720.s004.xlsx]

## Sheet: Fig 1E
% Survival
wild type				png-1(ok1654)				png-1(ok1654); tald-1(nic693)				png-1(ok1654); ent-4(nic738)				png-1(ok1654); rsks-1(nic503)
alive	dead	total	% survival	alive	dead	total	% survival	alive	dead	total	% survival	alive	dead	total	% survival	alive	dead	total	% survival
30	0	30	100	5	25	30	16.7	28	2	30	93.3	16	14	30	53.3333	10	20	30	33.3
30	0	30	100	1	29	30	3.3	30	0	30	100	21	9	30	70	13	17	30	43.3
30	0	30	100	3	27	30	10	28	2	30	93.3	16	14	30	53.3333	7	23	30	23.3
				2	28	30	6.7	26	4	30	86.7					11	19	30	36.7

## Sheet: Fig 1F
% Survival
png-1(ok1654)				png-1(ok1654); tald-1(nic962)				png-1(ok1654); ent-4(ok2161)				png-1(ok1654); rsks-1(ok1255)
alive	dead	total	% survival	alive	dead	total	% survival	alive	dead	total	% survival	alive	dead	total	% survival
2	28	30	6.66667	17	13	30	56.7	19	11	30	63.3	17	13	30	56.7
1	29	30	3.33333	18	12	30	60	14	16	30	46.7	15	15	30	50
4	26	30	13.3333	15	15	30	50	20	10	30	66.7	11	19	30	36.7
4	26	30	13.3333					25	5	30	83.3	12	18	30	40

## Sheet: Fig 1G
% Survival
wild type				png-1(ok1654)				png-1(ok1654); tald-1(nic693)				png-1(ok1654); ent-4(ok2161)				png-1(ok1654); rsks-1(nic503)
alive	dead	total	% survival	alive	dead	total	% survival	alive	dead	total	% survival	alive	dead	total	% survival	alive	dead	total	% survival
30	0	30	100	1	29	30	3.33333	4	26	30	13.3333	4	26	30	13.3333	2	28	30	6.66667
30	0	30	100	2	28	30	6.7	7	23	30	23.3	0	30	30	0	1	29	30	3.33333
30	0	30	100	0	30	30	0	1	29	30	3.3	6	24	30	20	3	27	30	10
				1	29	30	3.33333	3	27	30	10	0	30	30	0	3	27	30	10
								3	27	30	10

## Sheet: Fig 1H
% Survival
png-1(ok1654)				png-1(ok1654); tald-1(nic693) ent-4(ok2161)				png-1(ok1654); rsks-1(nic503); tald-1(nic693)				png-1(ok1654); rsks-1(nic503); ent-4(nic504)
alive	dead	total	% survival	alive	dead	total	% survival	alive	dead	total	% survival	alive	dead	total	% survival
4	26	30	13.3333	29	1	30	96.7	30	0	30	100	22	8	30	73.3333
3	27	30	10	26	4	30	86.6667	29	1	30	96.6667	19	11	30	63.3333
3	27	30	10	25	5	30	83.3333	27	3	30	90	26	4	30	86.6667
3	27	30	10	30	0	30	100	30	0	30	100	27	3	30	90
2	28	30	6.66667	30	0	30	100	26	4	30	86.6667

## Sheet: Fig 1I
% Survival
png-1(ok1654)				png-1(ok1654); tald-1(nic693) ent-4(ok2161)				png-1(ok1654); rsks-1(nic503); tald-1(nic693)				png-1(ok1654); rsks-1(nic503); ent-4(nic504)
alive	dead	total	% survival	alive	dead	total	% survival	alive	dead	total	% survival	alive	dead	total	% survival
3	27	30	10	16	14	30	53.3	27	3	30	90	3	27	30	10
1	29	30	3.33333	17	13	30	56.7	25	5	30	83.3	6	24	30	20
0	30	30	0	18	12	30	60	26	4	30	86.6667	9	21	30	30
1	29	30	3.33333	20	10	30	66.6667	25	5	30	83.3333	13	17	30	43.333
												9	21	30	30
												12	18	30	40

## Sheet: Fig 2C
% Survival
skn-1(mg570)				skn-1(mg570) ent-4(ok2161)				rsks-1(nic503); skn-1(mg570)
alive	dead	total	% survival	alive	dead	total	% survival	alive	dead	total	% survival
2	28	30	6.7	16	11	27	59.2593	13	17	30	43.3
1	29	30	3.3	13	17	30	43.3333	11	19	30	36.7
2	28	30	6.7	13	17	30	43.3333	10	20	30	33.3
4	26	30	13.3	19	21	30	63.3333	8	22	30	26.7

## Sheet: Fig 2E
%Survival
control
png-1(ok1654); tald-1(nic693)				png-1(ok1654); ent-4(ok2161)				png-1(ok1654); rsks-1(nic503)
alive	dead	total	% survival	alive	dead	total	% survival	alive	dead	total	% survival
20	10	30	66.7	28	2	30	93.3	15	15	30	50
20	10	30	66.7	19	5	24	79.2	17	13	30	56.6667
21	9	30	70	23	7	30	76.7	15	15	30	50
skn-1(RNAi)
png-1(ok1654); tald-1(nic693)				png-1(ok1654); ent-4(ok2161)				png-1(ok1654); rsks-1(nic503)
alive	dead	total	% survival	alive	dead	total	% survival	alive	dead	total	% survival
23	17	30	76.7	29	1	30	96.7	24	6	30	80
19	21	30	63.3	22	8	30	73.3	23	7	30	76.6667
21	19	30	70	20	10	30	66.7	28	2	30	93.3333

## Sheet: Fig 2F
% Survival
wild type				ent-4(ok2161)				rsks-1(nic503)				tald-1(nic693) M-Z-				tald-1(nic693) M+Z-
alive	dead	total	% survival	alive	dead	total	% survival	alive	dead	total	% survival	alive	dead	total	% survival	alive	dead	total	% survival
5	25	30	16.6667	29	1	30	96.6667	28	2	30	93.3333	9	21	30	30	29	1	30	96.6667
9	21	30	30	30	0	30	100	19	11	30	63.3333	12	18	30	40	29	1	30	96.6667
7	32	39	17.9487	29	1	30	96.6667	27	3	30	90	3	27	30	10	29	1	30	96.6667
7	23	30	23.3333	30	0	30	100					8	22	30	26.6667	29	1	30	96.6667
4	26	30	13.3333	30	0	30	100					6	24	30	20	29	1	30	96.6667
7	23	30	23.3333									8	22	30	26.6667

## Sheet: Fig 3B
Mean Fluorescence (A.U.). Each value represents mean pixel intensity measured within the anterior intestinal cells of an individual L4 animal.
wild type	png-1(ok1654)	png-1(ok1654); rsks-1(nic503)	png-1(ok1654); ent-4(ok2161)	png-1(ok1654); ent-4(ok2161)		all strains contain the mgIs77[rpl-28p::ub(G76V)::GFP] transgene
0.407923	5.86315	1.43382	2.5549	1.18967
0.936685	4.94413	1.45468	1.34032	1.14088
0.910271	8.38102	1.43641	1.54415	1.08154
0.977936	6.21448	1.2206	1.23526	1.18512
1.0385	1.93694	1.38584	1.05092	1.0758
1.00498	3.68795	1.26424	3.8453	1.15992
1.07361	5.37035	0.990264	1.52043	1.08747
1.11149	5.19434	1.32166	1.42187	1.12117
1.05609	5.73164	1.06466	3.72498	0.994708
1.11423	5.73077	1.38472	1.16155	0.947282
1.06157	2.86428	1.04084	1.888	1.07527
1.07355	4.08108	1.12583	1.75603	1.63316
1.09764	6.60597	1.09338	1.83347	1.11552
1.08452	9.29933	1.30439	4.68378	1.10119
1.02853	4.08523	1.49329	1.51049	1.05752
0.953426	6.68772		2.62548	0.958786
1.07826	3.19315		1.67828	1.20772
0.987151	10.4387		2.20278	1.29777
0.954081	8.7537		1.35394	1.02852
1.04959	4.67565			1.0997

## Sheet: Fig 3D
% vulval integrity defect at day 7 of adulthood
wild type					png-1(ok1654)					png-1(ok1654); ent-4(nic504)					png-1(ok1654); tald-1(nic693)
Avid	non-Avid	censored	total (non-censored)	% Avid	Avid	non-Avid	censored	total (non-censored)	% Avid	Avid	non-Avid	censored	total (non-censored)	% Avid	Avid	non-Avid	censored	total (non-censored)	% Avid
4	54	2	58	6.9	20	40	0	60	33.3	1	56	3	57	1.8	4	52	4	56	7.1
2	57	1	59	3.4	14	37	9	51	27.5	2	57	1	59	3.4	3	53	4	56	5.4
2	56	2	58	3.4	11	36	13	47	23.4	1	56	3	57	1.8	4	39	17	43	9.3

[truncated: 10 more sheets: Fig 3E, Fig 4B, Fig 4C, Fig 4D, Fig 4E, Fig 5B, Fig 5D, Fig 5E, Fig S2A, Fig S2B]
